# Supplementary material for: Familial Gastrointestinal Stromal Tumor Associated with Zebra-like Pigmentation
Source: Biomedicines. 2023 May 30;11(6):1590. doi: 10.3390/biomedicines11061590 (PMC10295313; doi:10.3390/biomedicines11061590)
Supplement: Supplementary file 1 [file biomedicines-11-01590-s001.zip]

Archive with 1 entries (1 files):
- biomedicines-2426645-supplementary.pdf
